# Supplementary material for: Service readiness for inpatient care of small and sick newborns: what do we need and what can we measure now?
Source: J Glob Health. 2018 Jun 8;8(1):010702. doi: 10.7189/jogh.08.010702 (PMC6038996; doi:10.7189/jogh.08.010702)
Supplement: Online Supplementary Document [file jogh-08-010702-s001.xlsx]

## Sheet: Table S1
Online Supplementary Document Moxon et al. Service readiness for inpatient care of small and sick newborns: what do we need and what can we measure now? J Glob Health 2018;8:010702
Labour and Delivery Room
Infrastructure	Equipment	Drugs
General newborn equipment
Access to drinking water (for staff and patients)	Back up generator 25-50 KVA capacity (may be shared with other units)
Access to first stage labour room and postnatal room	Blood pressure apparatus (sphygmomanometer)
Area for newborn resucitation	Blood pressure accessories including neonatal sized blood pressure cuff (sizes 1-5)
Clean storage space for supplies (linen and general equipment)	Blood sugar glucose dipsticks
Communication infrastructure (telephone, internet or radio access (may be shared with other units))	Bowls (preferably polypropylene)
Consistent, uninterrupted 24 hour stabilised power supply	Computer (may be shared with other units)
Dedicated space for labour and delivery only	Cot/bassinet/bayonets on castors
Fan or air conditioning	Delivery beds (for mothers)
Health management information system (shared with other units)	Delivery packs
Heating arrangements	Doppler
Lighting to ensure good illumination day and night	Dressing trolley (or equivalent)
Consistent oxygen source/supply	Dressing trays/procedure trays (or equivalent) (sterile and non-sterile)
Midwives station/charting or staff work area	Emergency trolley (or equivalent)
Sufficient infrastructure for privacy for mothers, including curtains	Endotracheal tubes
Toilet or latrine for patients and visitors	Episiotomy scissors
Toilet or latrine for staff	Fetal stethoscope
Water supply (uninterrupted) (for hand washing, cleaning etc.)	Flashlight/torch with spare batteries
Waiting area for visitors/family	Forceps (large and medium)
24 hour service availability	Gauze
	Gauze bandages
	Glucometer with test strips
	Heel lancet
	Infusion stands
	Infusion kits
	IV cannula 22G, 24G, (25G, 28G rarely used)
	Kidney bowls (polypropylene, stainless steel) 825ml
	Magills forceps
	Manual vacuum extractor
	Measuring tape (preferably vinyl coated)
	Mucus extractor
	Nasogastric feeding tubes 3.5-10 with caps
	Oxygen tubing
	Paediatric infusion set (60 drops per ml burette)
	Partograph
	Recharger for batteries
	Refridgerator (for drugs etc)
	Scissors
	Speculum
	Sterile gauze
	Sterile needles (19-26 gauge) or butterfly set (23-25 gauge)
	Sterile syringes (small sizes 0.5, 1ml, 2ml, 5ml, 10ml, 20ml)
	Sterile tissue forceps
	Sterile drapes
	Stethoscope (neonatal)
	Suction pump (portable, electrical with accessories)
	Suction pump (manual, non-electric power dependent)
	Suture set (needle and materials)
	Swabs and/or cotton wool balls
	Vital sign monitors (NIBP, HR, SpO2, ECG,, RR, Temp) with accessories
	Wall clock/timer with second hand
	Weighing scales for newborns (preferably with 5-10g increments)		71
Infection Prevention and Control
Access to laundry facilities	Alcohol-based hand rub
Areas for hand washing	Antiseptics (e.g. chlorhexidine 7%, ethanol, povidone-iodine, chlorhexidine gluconate 4% gel, aqueous chlorhexidine 0.05% and 0.2%).
Area for cleaning and disinfecting supplies and equipment	Autoclave (or equivalent sterilisation equipment can be shared with other units)
Autoclave room or sterilization space (can be shared with other units)	Contaminated waste bin (leak proof)
Hand washing stations/sinks	Decontamination container
Incinerator (eg. burn in incinerator, off-site incineration can be shared with other units)	Disinfectant solutions (e.g. chlorine bleach)
Sterilisation space (eg.space for dry heat, steam, electric boiler or steamer or non-electrics with cover for boiling and steaming & drum and stand) (can be shared with other units)	Eye shields
Storage space for soiled utility	Gloves (disposable)
Ventilation	Gloves (sterile)
	Gloves (elbow length heavy duty)
	Gloves (heavy duty rubber or latex utility gloves)
	Hand drying options (paper towels or appropriate hand dryers)
	Iodine
	Instrument sterilizer
	Mayo stand (or equivalent) on castors
	Nail brushes or sticks
	Non-sterile protective clothing (e.g. plastic aprons)
	Pictorial hand washing instructions
	Regular trash/waste bin
	Receptacle for soiled linen
	Sharps containers (puncture proof)
	Sluice
	Soap for handwashing
	Surgical masks, drapes and cap and boots for procedures
	Umbilical vein catheters sizes 3.5 and 5 (where expertise available)		35
Essential Newborn Care
As per general and infection control infrastructure for labour and delivery room	As per general equipment and infection control items for labour and delivery room	See specific drugs list for eye ointment and Vitamin K
	Clean blankets, towels and linen (for drying baby)
	Disposable diapers/nappies
	Newborn hats/caps (including preterm sizes)
	Newborn mittens, socks
	Sterile scissors and/or sterile blade to cut cord
	Umbilical cord clamp (sterile ligatures or clamp of Barr) or cord ties/sterile thread		6
Immediate and Exclusive Breastmilk Feeding
As per general and infection control infrastructure for labour and delivery room	As per general equipment and infection control items for labour and delivery room
Expression space/expressing room and storage for expressed breastmilk (see also sick newborn space)	Educational information on breastfeeding for mothers (e.g. written and pictoral information, support classes or groups, posters)
Space/allowance for patient privacy for mothers			3
Neonatal Resuscitation
As per general and infection control infrastructure for labour and delivery room and essential newborn care	As per general equipment and infection control items for labour and delivery room and essential newborn care
Newborn emergency space for resuscitaire/newborn resuscitation	Airway suction apparatus (suction bulb manual, mechanical or electrical)
	Bag self inflating (neonatal size, ideally with filter)
	Neonatal sized face masks (size 0-1)
	Nasal prongs 1mm and 2mm (if nasal prongs not available use nasal catheter (8-F and 6-F sizes)
	Neonatal sized pulse oximetry probes/sensors for oxygen saturations
	Mucus extractor
	Oxygen humidifiers
	Oxygen low flow device
	Oxygen flow splitter for newborn
	Oxygen tubing
	Resuscitation mannequin (for practice)
	Resuscitaire (with heat source)
	Suction catheters size 5, 8, 10, 12 & 14 (sterile disposable)
	Pulse oximeter
	T-piece resuscitator (only where expertise available)
	Wall charts/action sequences for neonatal resuscitation (e.g. HBB flowchart)		17
PMTCT
As per general and infection control infrastructure for labour and delivery room	As per general equipment and infection control items for labour and delivery room and essential newborn care	See specific essential drugs table, protocols may vary between settings
See laboratory section - access to infrastructure for HIV testing equipment and screening for congenital TB			1
Documentation for newborn unit
GUIDELINES AND/OR PROTOCOLS for the following:
CEmOC and BEmOC guidelines
Classification of breathing difficulty and SpO2 thresholds
Cleaning of instruments and equipment
Essential newborn care guidelines
Infection prevention and control guidelines for the labour and delivery unit and standard precautions
Management of pregnancy and childbirth (Integrated management of pregnancy and Childbirth - IMPAC)
Management of pregnancy and newborn complications
Newborn resuscitation guidelines
National immunisation schedule
PMTCT guidelines, including vaccination schedule
Referral and transfer to neonatal unit
Standards on immediate and exclusive breastfeeding
Use of radiant warmers
CHECKLISTS
Cleaning schedule and/or daily cleaning checklist
Drug inventory
FOR EACH NEWBORN
APGAR
Birth certification papers
Newborn screen filter cards (per national protocol)
General birth records/notes (ongoing medical care)
Health insurance form (if relevant)
Immunisation cards/weight cards
ID labels
Laboratory request forms
Referral forms (if needed)
GENERAL REGISTERS/LOG BOOKS
Birth registration (or access to)
Cause of death certificates
Death/mortuary register
General register for labour and delivery ward
Newborn death stillbirth audit
Referral register
Postpartum ward register
PMTCT labour and delivery register
Guidelines protocols on vaccination schedule for HIV exposed infants			34
			167
Place for Small and Sick Newborn Care
Infrastructure	Equipment	Drugs
General for neonatal unit (service availability 24/7)
24 service availability	Adhesive strapping for peripheral lines (or IV film dressing)
Access to drinking water (for staff and patients)	Baby nappies/diapers napkins
Area for preparing IV drugs and fluids	Back up generator 25-50 KVA capacity
Clean storage space for supplies (linen, diapers, clinical supplies and general equipment)	Blood collection tubes (appropriate small size) e.g. vacuum tubes serum and EDTA 3ml and 6ml
Communication infrastructure (telephone, internet or radio access (may be shared with other units))	Blood collection tube holders
Consistent, uninterrupted 24 hour stabilised power supply	Blood collection vacuum tube needles 22G
Dedicated space/room or building (only for small and sick newborns)	Blood pressure apparatus (sphygmomanometer)
Dedicated workspace for doctor on duty	Blood pressure accessories including neonatal sized blood pressure cuff (sizes 1-5)
Examination space or area for treatment/stabilisation (allowing for good lighting, warm, with facilities for resuscitaiton and patient privacy)	Blood pressure transducer (for central arterial lines)
Fan or air conditioning with air filters (to prevent risk of airborne infection)	Bowls (polypropylene)
Food provision for mothers that are rooming-in/providing KMC (access to)	IV cannula 22G, 24G, 25G 28G
Health management information system	Capillary sample tubes (glass collection tubes)
Heating arrangements	Comfortable chairs for mothers
Lighting to ensure good illumination day and night	Comfortable chairs for staff
Nurses station/charting or staff work area	Communication equipment (e.g. radio, telephone)
Rooming in facility with chairs and beds for mothers (see kangaroo mother care)	Computer (for electronic records or data system may be shared with other unit)
Toilet or latrine for staff	Clean blankets, towels and linen including survival blankets
Toilet or latrine for patients and visitors	Cots/bayonets for newborns
Water supply (uninterrupted) (for hand washing, cleaning etc.)	Cot and incubator mattresses
Waiting area for visitors/family with educational materials/parent information	Dressing trolley (or equivalent)
	Dressing trays/procedure trays
	Emergency trolley (or equivalent)
	Examination lights mobile - 220-12V
	Flashlight/torch with spare batteries
	Gauze, swabs, cotton wool
	Gauze bandages
	Heated mattresses (e.g. for hot cots)
	Identification bands
	Incubators
	Infantometer, plexi, 105cm
	Intra-osseous needle (or 22G needles)
	Kidney bowls (polypropylene, stainless steel) 825ml
	Long line packs (for percutaneously inserted central lines)
	Lumbar puncture needles (or 23G needles)
	Measuring tape (preferably vinyl coated)
	Mucus extractor
	Newborn hats/caps (including preterm sizes)
	Newborn mittens, socks
	Padded boards and/or splints for neonates and preterm
	Room thermometer
	Radiant warmer, fixed height, with trolley, drawers and O2 bottles
	Recharger for batteries
	Refridgerator (for drugs etc.)
	Sample collection tubes (pus, cerebrospinal fluid)
	Scissors
	Soft gauze torniquet (or rubber band for scalp vein)
	Spacer
	Spatula
	Sterile equipment stand/dressing tray
	Sterile gauze
	Sterile tissue forceps
	Sterile (low flow) lancet for heel pricks
	Sterile blades/scissors
	Stethoscope (neonatal)
	Suction catheters size 5, 8, 10, 12 & 14 (sterile disposable)
	Suction pump (portable, electrical with accessories)
	Suction pump (manual, non-electric power dependent)
	Suture set
	Thermometers (preferable digital for newborns that measure 32°C-43°C - must measure below 35.5°C degrees)
	Umbilical vein catheters sizes 3.5 and 5 (where expertise available)
	Urinary catheter sizes 5-8
	Urine bags (paediatric)
	Urine dipsticks (Multistix)
	Vital sign monitors (NIBP, HR, SpO2, ECG, RR, Temp) with accessories
	Wall clock/timer with second hand
	Weighing scales for newborns (preferably with 5-10g increments)
	X-ray system (preferably mobile for chest x-ray e.g. for pnuemothorax) (may be shared with other units)
	X-ray viewer (negatoscope) (may be shared with other units)
	CT scanner (may be shared with other units)
	Echocardiography
	Electrocardiagram (ECG) recorder, portable, with accessories (may be shared with other units)
	MRI (unlikely to be available in most settings. If available, may be shared with other units)
	Ultrasound scanner (portable) with appropriate probes (e.g. for cranial ultrasound) (not available in all settings and may be shared with other units)
			96
Infection Prevention and Control for the Neonatal Unit
Access to laundry facilities	Alcohol-based hand rub
Areas for hand washing	Antiseptics (e.g. chlorhexidine 7%, ethanol, povidone-iodine, chlorhexidine gluconate 4% gel, aqueous chlorhexidine 0.05% and 0.2%).
Area for cleaning and disinfecting supplies and equipment	Autoclave (or equivalent sterilisation equipment) (may be shared with other units)
Autoclave room or sterilization space (may be shared with other units)	Contaminated waste bin (leak proof)
Hand washing stations/sinks	Decontamination container
Hand drying towels (single use)	Disinfectant solutions (e.g. chlorine bleach)
Incinerator (e.g. burn in incinerator, off-site incineration) (may be shared with other units)	Gloves (sterile)
Sterilisation space (e.g. space for dry heat, steam, electric boiler or steamer or non-electrics with cover for boiling and steaming & drum and stand) (can be shared with other units)	Gloves (regular/disposable)
Storage space for soiled utility	Gloves (heavy duty rubber or latex utility)
Ventilation	Instrument sterilizer
	Mayo stand (or equivalent) on casters
	Nail brushes or sticks
	Non-sterile protective clothing (e.g. plastic aprons)
	Pictorial hand washing instructions
	Regular trash/waste bin
	Receptacle for soiled linen and diapers
	Sharps containers (puncture proof)
	Sluice (may be shared with other units)
	Soap for handwashing
	Surgical masks, drapes, gowns and cap for procedures		31
Neonatal Resuscitation on neonatal unit
As per general and infection control infrastructure for small and sick newborn space	As per general and infection control equipment for small and sick newborn space
See oxygen adminstration for other items	Bag and mask self inflating (neonatal size, ideally with filter)
	Oropharyngeal airway/guedel airway
	Neonatal sized face masks (size 0-1)
	See oxygen adminstration for other items
			5
Kangaroo Mother Care (KMC) including follow up
As per general and infection control infrastructure for small and sick newborn space	As per general and infection control equipment for small and sick newborn space	See drugs list for supplements, vitamins etc.
Dedicated, separate room or space for mothers to room in (KMC room/ward)	Beds for mothers (lateral position) with curtains for privacy
Private washing areas and toilet for mothers	Cabinets for mothers
Food provision for mothers/area for preparation of food	Caps/hats for small babies
Sufficient space for mothers to store personal items, comfortable chairs and privacy	Comfortable chairs for mothers
	Insecticide treated bednets for KMC mothers (in malaria endemic areas)
			9
Alternative feeding if baby unable to breastfeeding (cup & nasogastric feeding)
As per general and infection control infrastructure for small and sick newborn space	As per general and infection control equipment for small and sick newborn space	See drugs list for supplements, vitamins etc.
Area or room for breastmilk expression	Adhesive tape/strapping for NG tubes
Milk room/area for preparing milk feeds and storage of expressed breastmilk	Bottles, teats, dummies (as appropriate for feeding guidelines)
	Breast pumps (battery powered)
	Breastmilk subsitute (only for babies with mothers unable to express mik)
	Collection containers (for expressed breastmilk)
	Feeding cups and spoons/paladai/feeding syringes
	Lithmus paper/testing strips (or equivalent)
	Nasogastric feeding tubes 3.5-10 with caps
	Educational information on breastfeeding for mothers (e.g. written and pictoral information, posters)
	Refrigerator and freezer (for milk storage only)
	Sterile feeding syringes (2.5ml, 5ml, 10ml)
	Stethoscope
	Utensils and containers for preparing milk feeds especially graduated measuring jug/cup		15
Safe administration of oxygen (including equipment for resuscitation)
As per general and infection control infrastructure for small and sick newborn space	As per general and infection control equipment for small and sick newborn space	See drugs list
Consistent oxygen source/supply (e.g. oxygen concentrators)	Apnoea monitor
	Bag and mask self inflating (neonatal size, ideally with filter)
	Head box (optional)
	Mucus extractor
	Nasal prongs 1mm and 2mm (if nasal prongs not available use nasal catheter (8-F and 6-F sizes)
	Neonatal sized face masks (size 0-1)
	Neonatal sized pulse oximetry probes/sensors
	Oxygen blenders
	Oxygen humidifiers
	Oxygen low flow device
	Oxygen flow splitter for newborn
	Oxygen tubing
	Pulse oximeters (bedside)
	Resuscitation mannequin (for training and practice)
	Suction bulbs
	Suction catheters size 5, 8, 10, 12 & 14ch
	Suction pump (portable, electrical with accessories)
	Suction pump (manual, non-electric power dependent)		19
Intravenous fluids and management of hypoglycaemia
As per general and infection control infrastructure for small and sick newborn space	As per general and infection control equipment for small and sick newborn space	See drugs section for specific IV fluid preparation
See laboratory section	Butterfly sets (22-25 gauge)
Separate area/clean space for preparing IV fluids (can be the same area as for preparation of IV drugs)	Glucometer
	IV tubing/infusion set (neonatal giving set) with burette 100-150ml, sterile, single use
	IV infusion stands on castors
	Sterile needes (19-26 gauge) or butterfly set (23-25 gauge)
	Sterile syringes (small sizes 0.5, 1ml, 2ml, 5ml, 10ml, 20ml)
	Stopcocks 2 or 3 way
	Syringe driver/syringe pumps 10, 20, 50ml (single phase)
	Rapid blood sugar testing strips/paper reagent strips or equivalent		10
Injectable antibiotics for neonatal infection
As per general and infection control infrastructure for small and sick newborn space	As per general and infection control infrastructure for small and sick newborn space	See drugs section for specific antibiotics, including gentamicin, ampicillin and fluids for dilution
Lab infrastructure for septic screening (blood culture, Full blood count, C-Reative Protein) (see lab)	See general equipment and specific equipment for IV fluids
Separate area/clean space for preparing IV drugs (can be the same as area for IV fluids)
Effective Phototherapy
As per general and infection control infrastructure for small and sick newborn space	As per general and infection control equipment for small and sick newborn space
See laboratory section for bilirubin levels (or trancutaneous bilirubinometer on ward)	Eye patches/eye shields for baby
	Exchange transfusion sets
	Icterometer
	Irradiance meter/spectro-radiometer
	Phototherapy lamps/units with fluorsecent tubes (high intensity) or LED phototherapy
	Spare fluorescent tubes
	Trancutaneous bilirubinometer
	White linen for babies on phototherapy for cot and to cover unit
			8
Seizure Management
As per general and infection control infrastructure for small and sick newborn space	As per general and infection control equipment for small and sick newborn space	See drugs section for emergency drugs including phenobarbital
See laboratory section
Continuous Positive Airway Pressure and Assisted/Mechanical Breathing
As per general and infection control infrastructure for small and sick newborn space	As per general and infection control equipment and safe oxygen therapy equipment for small and sick newborn space	See drugs section
See laboratory section	CO2 detector
	Chest drain set
	CPAP driver system (standard or bubble CPAP) with accessories (may vary dependent on CPAP system used)
	Distilled water
	Drainage tubing and under water seal drainage bottle plus accessories
	Endotracheal tubes (disposable cuffed or uncuffed), sizes 2.0, 2.5, 3.0 and 3.5
	Endotracheal tube introducers
	Infant laryngoscope set with spare bulb and batteries
	Infant laryngoscope (0,1 blades)
	Large forceps (e.g spencer wells)
	Laryngoscope light bulb (spare)
	Oxygen air blenders
	Pump suction, portable, bottle with accessories
	Nasogastic suction tubes 3.5, 5, 8, 10
	Respirator/ventilators plus accessories
	Portable patient monitors
	Transilluminators		17
Blood Transfusion for Newborns
Blood bank (see lab and blood bank for specifics)	Neonatal blood transfusion set	See essential drugs list
	4-way stopcock for umbilical venous line
	Exchange transfusion sets
	Portable monitors		4
Treatment and screening for retinopathy of prematurity
As per general and infection control infrastructure for small and sick newborn space	As per general and infection control equipment and safe oxygen therapy equipment for small and sick newborn space	Dilating eye drops (tropicamide 0.5% + phenylepherine 2.5%)
Opthalmology service (does not need to be 24 hour)	Indirect opthalmoscope (with small pupil adjustments) x1 per neonatal unit	Local aneasthetic eye drops (proparacaine 0.5%)
	Condensing lenses 20D and 28D for indirect opthalmoscope	Artifical tear drops - for lubrication during procedure
	Neonatal lid speculums (Alfonso)	Antibiotic drops (moxifloxacin/betadine) - at end of procedure
	Scleral depressors (Schoket/wire vectis)
	Solution for corneal wetting (e.g. Ringer's lactate)
	Newborn pulse oximter
	Laser (can be shared between more than one facility/service)
	Portable diode/green laser with indirect delivery system (can be shared between more than one facility)
	Laser goggles
			14
Documentation
GUIDELINES AND/OR PROTOCOLS for the following:
Admission guidelines
Blood transfusion and exchange transfusion procedural guidelines
Classification of breathing difficulty and SpO2 thresholds and protocols for oxygen therapy and monitoring
Cleaning of instruments and equipment
Discharge and follow up
Disease specific treatment guidelines (e.g. malaria, tetanus, hepatitis, Zika)
Drug doses, dilutions and preparations for the neonatal unit
Gestational age assessment
IMNCI
Inborn and outborn infants
Infant feeding for the neonatal unit, including enteral feeding volumes by weight and age, IV fluid volumes
Infection prevention and control for the neonatal unit
Kangaroo mother care
Management of gastric residuals
Management of newborn convulsions and spasms
Medication formulary (with neonatal doses) or prescribing guideline
Neonatal practical procedure guideline or advanced neonatal guidelines
National immunisation schedule
Parental/family visitation and access
Referral
Thermal protection, including bathing
Treatment of HIV on the neonatal unit and vaccination schedule for HIV exposed infants
Treatment thresholds for phototherapy and exchange transfusion
Use of incubators and radiant warmers
Visitation
Use of phototherapy units (eg. positioning of phototherapy lamps, baby etc.)
CHECKLISTS and JOB AIDS
Cleaning schedule and/or daily cleaning checklist
Discharge checklist
Drug inventory
Emergency trolley checklist
Fluid volumes and medications
Follow up
Prescription charts
DOCUMENTATION FOR EACH INPATIENT
Discharge forms
Fluid balance and feeding chart (fluid input and output)
General clinical records/notes (ongoing medical care)
Growth chart (weight, length, head circumference) (premature and infant charts)
Health insurance form (if relevant)
ID labels for inpatients
Lab request forms
Observations charts for recording of vital signs
Prescription chart
Referral forms (if needed)
Tetanus observation charts
Transfusion surveillance/vital signs document (for blood transfusions)
GENERAL REGISTERS/LOG BOOKS
Birth registration
Cause of death certificates
Civil Vital registration system
Death/mortuary register
Discharge register
Kangaroo mother care register
Newborn care unit register
Newborn death stillbirth audit
Referral register
Reporting forms for adverse events (including blood transfusion reaction reporting)
Vaccination record/register
			57
			266
Referral Service
Infrastructure	Equipment	Drugs
Vehicle maintainance infrastructure (or access to)	Adhesive tape	IV fluids
Communication for transport vehicle (e.g. radio )	Antiseptic solution	Drugs/medicine (any medicine newborn is taking if receiving a dose during trip)
Fuel source/system	Blankets/linens	Expressed breastmilk (if baby is able to feed or, preferably, mother with newborn)
	Butterfly set or cannula
	Cotton wool balls and /or guaze
	Diapers/napkins
	Fuel for transport vehicle
	Gastric tubes (size 5, 6, 7, 8)
	Gloves
	Hats, socks, mittens (for baby)
	IV infusion set
	Resuscitation bag and mask
	Portable suction apparatus
	Pulse oximetry
	Oxygen cylinder with flow metre
	Oxygen cylinder (portable)
	Nasal prongs/and or nasal catheter
	Source of warmth
	Stethoscope
	Sterile needes (19-26 gauge) or butterfly set (23-25 gauge)
	Sterile syringes (small sizes 0.5, 1ml, 2ml, 5ml, 10ml, 20ml)
	Torch with extra batteries and bulb
	Thermometer
	Transport incubator(s)
	Transport vehicle (type may vary by context)
	Wraps or cloths for kangaroo position		33
Documentation
GUIDELINES/PROTOCOLS
Referral guidelines
Distance to nearest intensive care and special care unit and contact number of centre with advanced care
DOCUMENTATION
Detailed documents with patient notes (drugs and other treatment given before transport)
			3
Human Resources
Provider
NUMBERS OF EACH PROVIDER NOT PROVIDED HERE BUT STAFF RATIOS SHOULD BE ESTABLISHED BASED ON NATIONAL GUIDELINES BY PATIENT CASELOAD. JOB DESCRIPTIONS SHOULD BE AVAILABLE FOR ALL STAFF.
Administration staff	Lactation counsellor/infant feeding coordinator	Pediatrician
Anesthetist	Midwifery professional (eg enrolled midwife, degree, diploma)	Pharmacist
Biomedical engineer	Nursing professsional	Pharmacy technicians/assistants
Cleaners	Neonatal nurse (or nursing/midwifery professionals with specialist training in sick newborn care)	Porters
Community health worker (or equivalent)	Neonatalogist	Psychologist
Driver (transport vehicle)	Nutritionist	Physiotherapist
General medical doctor	Obs/gyne doctor	Radiographer
Health officer/Clinical officer (may be context specific)	Other nursing professionals (e.g. enrolled nurse), nursing assistants or auxillaries	Security staff
Health information technologist/data manager	Other anesthetics staff (e.g. nurse anasthetist, diploma etc.)	Social worker
Lab scientist	Opthalmologist	Speech therapist (or equivalent)
Lab technician	Pathologist	Surgeon	33
Medicines/drugs
Infrastructure
Pharmacy service availability 24/7
Supply management system
Refridgeration for vaccination
Refridgeration for other drugs/medicines
Safe drug storage conditions (protection from moisture, heat, infestation)
Drug inventory (also in health information section)			6
Antiretrovirals (may vary depending on national HIV guidelines)	Anticonvulsants	Emergency Drugs
Azidothymidine/Zidovudine (AZT) (oral)	Diazepam (oral/NG)	Adrenaline/epinephrine (IV)
Lamivudine	Diazepam emulsion (IV)	Aminophylline
Nevirapine (NVP) (oral)	Midazolam (oral solution)	Atropine (injection)
	Paraldehyde (rectal)	Calcium gluconate 10% (injection)
	Phenobarbital (IV or IM)	Hydrocortisone (injection)
	Phenobarbital (oral)	Magnesium sulphate (IV)
	Phenytoin (IV)	Naloxone (IV)
Analgesics	Corticosteroids	IV Fluids
Ibuprofen (IV)	Betamethasone (IM)*	Calcium gluconate 10%
Morphine (IV)	Dexamethasone (IM) *	Dextrose 10% with normal saline
Morphine (oral)		Dextrose/glucose 5%
Paracetamol (oral)		Dextrose/glucose 10%
Paracetamol (suppository)		Potassium chloride (KCL) 7.5%, 10%, 15%
Paracetamol (injection)		Sodium bicarbonate
		Sodium chloride 0.9%
		Ringer’s lactate
		Water for injection
Anti-malarials	Vaccines
Artesunate (IV or IM)	BCG vaccine
Artesunate (rectal)	Diptheria
Arthemeter (IM)	Pertussis vaccine
Artemisinin-based combined therapy (oral)	Haemophilus influenzae type b (Hib) vaccine
	Hepatitis B vaccine
	Oral poliomyelitis vaccine
Antibiotics	Other drugs
Amoxicillin (oral suspension)	Aciclovir (IV)	Phosphate and calcium supplements
Amoxicillin (injection)	Acyclovir 3% topical eye ointment	Potassium chloride (1mmol/ml) (oral)
Amikacin	Anti-Rho (D) immune globulin (injection)	Pyridoxine (oral)
Ampicillin (IV or IM)	Caffeine citrate (oral)	Ranitidine (IV)
Ampicillin (oral)	Caffeine citrate (IV)	Ranitidine (oral)
Azithromycin (oral)	Chlorhexidine digluconate 7.1% gel (delivering 4% chlorhexidine)	Rifampicin
Benzathine benzylpenicillin (IM)	Domperidone	Pyrazinamide
Benzylpenicillin (Penicillin G) (IV or IM)	Ethambutol	Sucrose 30% (oral)
Cefalexin (oral suspension)	Ferrous fumerate (oral syrup)	Surfactant (not likely to be available in many settings due to cost)
Cefotaxime (IV or IM)	Folic acid	Tetanus immunoglobulin (HTIG) (IM)
Ceftriaxone (IV or IM)	Fluconazole (IV)	Vitamin B6 (pyridoxine) (IV or IM)
Ciprofloxacin (injection)	Fluconazole (oral)	Vitamin D
Ciprofloxacin (oral)	Furosemide (IV)	Vitamin K1 (Phytomenadione) (IM or IV)
Clindamycin (IV)	Furosemide (oral)	Water based lubricant
Co-amoxiclav (oral suspension)	Glycerin chip	Zinc oxide cream
Co-amoxiclav (injection)	Hepatitis B immune globulin (HBIG)
Cotrimoxazole (oral)	Human milk fortifier
Erythromycin (oral)	Insecticide treated bed nets (in malaria endemic areas)
Flucloxacillin (IV/IM) (cloxacillin)	Lidocaine solution
Flucloxacillin (oral)	Miconazole cream (or equivalent e.g. gentian violet)
Gentamicin (IM or IV)	Multivitamin
Isoniazid (oral)	Nystatin (oral solution)
Kanamycin	Nystatin cream
Metronidazole (IV)	Omeprazole (IV)
Metronidazole (oral)	Omeprazole (oral)
Penicillin G Procaine (IM only)	Oral rehydration solution
Procaine benzylpenicillin (IM)	Oxygen supply
Tetracycline 1% eye ointment
			114
Laboratories and Blood Bank
Biochemistry should be able to perform:	Haemotology should be able to perform:	Microbiology should be able to perform:
Blood glucose (e.g. glucometer and test strips)	Blood typing and cross matching	Culture and sensitivity on samples of blood, pus, cerebrospinal fluid and urine
C-reactive protein (CRP)	Coagulation profile	Cerebrospinal cell count
Electrolytes (urea, sodium, potassium, calcium, magnesium and creatinine)	Coombs test	Gram staining
Serum bilirubin (or transcutaneous bilirubinometers as cheaper alternative)	Full blood count (FBC)/Full blood examination (FBE)	Stool analysis
Cerebrospinal fluid analysis (glucose and protein)	Haemaglobin (e.g. haemacue, haemoglobin colour scale refill kit/starter kit) and or haematocrit testing (erythrocyte volume fraction)
Liver function testing
Blood gas analysis
Urine dipstick for urinalysis that measure: pH, proteins, glucose, ketones, blood nitrates, leucocytes
Glucose 6-phosphate deyrogenase (G6PD) screening
STI Testing including	Other important tests:
Chlamydia testing	TB testing (tuberculin skin testing, access to Ziehl-Neilsen staining and ideally GeneXpert)
Enzyme immuno assay (EIA), gonnorhea Ag, kit	Malaria testing (preferabily blood film microscopy as more reliable option than rapid diagnostic tests for neonatal malaria)
Hepatitis B surface antigen (HbsAg)	Glucose 6-phosphate deyrogenase (G6PD) screening
HIV testing kit	Thyroid function tests
Syphilis testing
Blood bank should have facilities to perform:
Blood typing and cross matching
Coombs test
Storage of fresh whole blood, including type 0, Rh-negative blood, packed cells and fresh frozen plasma			32
Blood screening for HIV, Hep B, Hep C, Syphilis and malaria
Blood transfusion guidelines for neonates
